# Supplementary material for: Assembled Carbon Nanostructure Prepared by Spray Freeze Drying for Si-Based Anodes
Source: Nanomaterials (Basel). 2025 Apr 26;15(9):661. doi: 10.3390/nano15090661 (PMC12074266; doi:10.3390/nano15090661)
Supplement: Supplementary file 1 [file nanomaterials-15-00661-s001.zip]

Archive with 1 entries (1 files):
- nanomaterials-3589164-supplementary.pdf
